# Supplementary material for: CDE6 Regulates Chloroplast Ultrastructure and Affects the Sensitivity of Rice to High Temperature
Source: Plants (Basel). 2026 Jan 17;15(2):284. doi: 10.3390/plants15020284 (PMC12845262; doi:10.3390/plants15020284)
Supplement: Supplementary file 1 [file plants-15-00284-s001.zip]

Archive with 1 entries (1 files):
- plants-4043108-supplementary.pdf
